# Supplementary material for: Comparing the efficacy and safety of thromboprophylaxis with enoxaparin versus normal saline after liver transplantation: randomized clinical trial
Source: Br J Surg. 2025 Feb 24;112(2):znae325. doi: 10.1093/bjs/znae325 (PMC11848516; doi:10.1093/bjs/znae325)
Supplement: znae325_Supplementary_Data [file znae325_supplementary_data.zip]

Archive with 2 entries (2 files):
- 111616_CONSORT-2010-Checklist.docx
- Supplementary_Material.docx
